# Supplementary material for: Analysis of Differentially Expressed Genes Associated with Coronatine-Induced Laticifer Differentiation in the Rubber Tree by Subtractive Hybridization Suppression
Source: PLoS One. 2015 Jul 6;10(7):e0132070. doi: 10.1371/journal.pone.0132070 (PMC4493031; doi:10.1371/journal.pone.0132070)
Supplement: S1 Table — The table included the information of RNA samples: treatment, time interval, t260/280, concentration and usage. (XLS) [file pone.0132070.s004.xls]

## Sheet: Sheet1
S1 Table. RNA samples
Treatment	Time interval	A260/280	Concentration (ng/μl)	Usage
COR	1d	1.95	19985	SSH library / Real-time PCR
Water	1d	1.98	25592	SSH library / Real-time PCR
COR	2d	1.95	14005	SSH library / Real-time PCR
Water	2d	2	10928	SSH library / Real-time PCR
COR	3d	1.96	18503	SSH library / Real-time PCR
Water	3d	1.92	13015	SSH library / Real-time PCR
COR	0.5 h	1.94	16895	Real-time PCR
Water	0.5 h	1.97	20625	Real-time PCR
COR	1 h	1.96	19953	Real-time PCR
Water	1 h	1.97	15047	Real-time PCR
COR	2 h	1.96	16306	Real-time PCR
Water	2 h	1.95	15643	Real-time PCR
COR	4 h	1.95	15957	Real-time PCR
Water	4 h	1.97	17156	Real-time PCR
COR	8 h	2.01	21521	Real-time PCR
Water	8 h	1.99	25114	Real-time PCR
