# Supplementary material for: Analysis of Differentially Expressed Genes Associated with Coronatine-Induced Laticifer Differentiation in the Rubber Tree by Subtractive Hybridization Suppression
Source: PLoS One. 2015 Jul 6;10(7):e0132070. doi: 10.1371/journal.pone.0132070 (PMC4493031; doi:10.1371/journal.pone.0132070)
Supplement: S2 Table — The table presented the information of real-time PCR: genes names, primers, optimal annealing temperature (Tm), amplification efficiency and correlation coefficient(R2). (XLS) [file pone.0132070.s005.xls]

## Sheet: Sheet1
S2 Table . Primers and amplification efficiency of genes for real-time PCR
Genes	Real-time PCR primers: forward (5’-3’)	Real-time PCR primers: reverse(5’-3’)	Tm(℃)	Amplification efficiency (%)	R2
CAMTA	GCAGATGAGAGGCAGGAAAGTG	CTTGAACGGAACATGGCTTGAAC	63.3	94.3	1
UL	GATGGCCGATGGTTGAAAATG	CTGGATCTGAGTTTGCTGTTG	63.3	96.5	1
AFC	AAGGTGCGACTTCAAGGGAAAG	CTCAAGGCTTCACGAGCTGTTAG	63.3	98.9	1
CDPK1	ACAACTCCTCAGCATATCCTCCAA	GGGCACACAACTCCACTTTAGC	59	93.1	1
GLDH	AAGGGCAGATGCTACGATTTCTGGATT	TACGCTGCTCCTCCTTGTAAATACGATT	57	94.7	1
PGA	GACTGGCCTGAAGGTGCGACTT	CCTCAAGGCTTCACGAGCTGTTAG	63.3	91	1
ERF	TGTGGCGGTGCTATCATCTCC	TCCTCATCGACATCAGACTCATCC	63.3	95.7	1
ARG7	AGGACACTTCGTTGTATATGTTGGT	AACTTCTTCTTCGCAAGGAATGGT	57	95.1	0.999
CABP	GCACAAGAAGCCAATAGTACAGTTG	TCACACCGACATCAAATGGACAAA	65	99.3	0.999
IAA19	TACTTGGTGTTGTGGAGGAGGAG	CAGCAGGAACTACTGAACTGTCTAC	63.3	100.5	1
HSP70	TGAGACAGGTGTTGGTAGACTTCC	CTGCATTGACGAGCTTCTGAATCT	63.3	98.5	1
Mitochondrion	AGAATGTAAAGAAGGCTCAGGATG	CATCGCCCTTGTAAGTTCCA	59	95.7	1
FBA	TGTGCCTGCTGCTGTTCCT	CTTCTTGGTCTTGAGCCTGTTCAT	63.3	97.3	1
5PTase	GGCTAGGCAAGATAACTTTGGAGACC	GACATAGATGGCAGTTGTGAGCATGA	63.3	91.8	1
STP	TGGAGTACCATCAGACCAAGCAA	GGCAGAAGGAGACCTGGAACT	63.3	95.3	1
PAL	AAGTTGTGGATTGTGAGCAAGTCT	AAGTGCTGGCATTCTTCTCATTCT	65	94.9	1
HSC70	GCCTTGTCGTTACATTTCTCCTCTT	ATTCCATTTCGCAGCCACATCC	63.3	101.8	1
EIF	GTATGTTCATATCCGCATTCAGCAA	TCACAAGGTCAGCGTTAATAAGGAA	65	96.5	1
MT2	CTGAGATGAACTTTGGTGCTGAGAG	GGGTCCATTTCCATGCTGCTTT	57	93	1
COB	GTAGCCGCAATAGCACCAGTT	CATCCGATCCAACCTAGTAGTAAGC	63.3	99.7	0.999
Actin	GATTCCGTTGCCCAGAAGTC	CACCACTCAGCACAATGTTACC	63.3	95.6	1
RH8	TCACAGGGTTGGTAGATCAG	CCAAGCTCTTGCTCAATCC	63.3	95	1
