# Supplementary material for: Analysis of Differentially Expressed Genes Associated with Coronatine-Induced Laticifer Differentiation in the Rubber Tree by Subtractive Hybridization Suppression
Source: PLoS One. 2015 Jul 6;10(7):e0132070. doi: 10.1371/journal.pone.0132070 (PMC4493031; doi:10.1371/journal.pone.0132070)
Supplement: S3 Table — The table provided the information of unigenes in forward SSH library, including putative functional classification, unigene number and cDNA length, and the information of matched gene accession No., E-value, putative identify and species from blastx or blastn analysis. (XLS) [file pone.0132070.s006.xls]

## Sheet: Sheet1
S3 Table . Identification of non-redundant clones from the forward SSH library
Functional classification	Unigene No.	cDNA Length (bp)	Accession No.	E-value	Putative identify	Species
Cellular processes and signaling	SSH-A1	343	gb|ACZ04445.1|	5e-12	bHLH1 transcription factor	Hevea brasiliensis
Cellular processes and signaling	SSH-A2	587	ref|XM_002521439.1|	1e-77	Vesicle docking protein P115	Ricinus communis
Cellular processes and signaling	SSH-A3	264	gb|AAX33317.1|	3e-12	Secondary cell wall-related glycosyltransferase family 8	Populus tremula × Populus tremuloides
Cellular processes and signaling	SSH-A4	387	gb|AAF31705.1|	6e-50	Heat-shock protein 80	Euphorbia esula
Cellular processes and signaling	SSH-A5	609	ref|XM_002509947.1|	1e-144	Auxin-responsive protein IAA19, Putative (IAA19)	Ricinus communis
Cellular processes and signaling	SSH-A6	453	ref|XP_002530396.1|	1e-51	Heat-shock protein	Ricinus communis
Cellular processes and signaling	SSH-A7	455	ref|XP_003634383.1|	2e-17	Indole-3-acetic acid-induced protein (ARG7)	Vitis vinifera
Cellular processes and signaling	SSH-A8	331	gb|ACJ11742.1|	7e-09	Heat shock protein 70	Gossypium hirsutum
Cellular processes and signaling	SSH-A9	348	ref|XP_002528432.1|	2e-08	Heat shock protein	Ricinus communis
Cellular processes and signaling	SSH-A10	186	gb|HQ902146.1|	1e-96	Ethylene-Response Factors, DREB1p	Hevea brasiliensis
Cellular processes and signaling	SSH-A11	144	gb|HQ328777.1|	1e-71	Plasma membrane intrinsic protein (PIP1;2)	Hevea brasiliensis
Cellular processes and signaling	SSH-A12	442	ref|XP_002520997.1|	5e-28	H1/H5histone h1/h5	Ricinus communis
Cellular processes and signaling	SSH-A13	412	gb|AAX84670.1|	3e-41	Ethylene response factor (ERF)	Manihot esculenta
Cellular processes and signaling	SSH-A14	239	ref|XM_002532419.1|	1e-07	Fructokinase, Putative	Ricinus communis
Information storage and processing	SSH-A15	547	ref|XM_002526671.1|	3e-07	Nucleic acid binding protein	Ricinus communis
Information storage and processing	SSH-A16	583	ref|YP_004935543.1|	5e-78	Chloroplast RNA polymerase beta' subunit	Eleutherococcus senticosus
Information storage and processing	SSH-A17	745	gb|AAO45752.1|	8e-90	Pol protein	Cucumis melo
Information storage and processing	SSH-A18	263	ref|XP_002523449.1|	3e-19	Spliceosome associated protein, Putative	Ricinus communis
Information storage and processing	SSH-A19	503	ref|YP_004327649.1|	3e-91	RNA polymerase beta subunit	Hevea brasiliensis
Information storage and processing	SSH-A20	836	gb|EU046449.1|	6e-22	Clone AM53 retrotransposon Ty1-copia-like reverse transcriptase-like gene	Panax quinquefolius
Information storage and processing	SSH-A21	691	dbj|AB550658.1|	1e-13	Retrotransposon:copia-like, Ppcrt8	Pyrus pyrifolia
Information storage and processing	SSH-A22	760	ref|XP_002511301.1|	7e-74	AFC	Ricinus communis
Information storage and processing	SSH-A23	598	gb|ADB85430.1|	1e-55	Putative retrotransposon protein	Phyllostachys edulis
Information storage and processing	SSH-A24	381	ref|XP_002533372.1|	4e-32	Cysteinyl-tRNA synthetase	Ricinus communis
Information storage and processing	SSH-A25	750	dbj|BAB10790.1|	3e-35	Retroelement pol polyprotein-like	Arabidopsis thaliana
Information storage and processing	SSH-A26	673	emb|CAA30522.1|	3e-48	ORF 143	Glycine max
Information storage and processing	SSH-A27	851	ref|XP_002516814.1|	1e-136	Structural constituent of ribosome	Ricinus communis
Information storage and processing	SSH-A28	756	ref|YP_001718469.1|	2e-14	RNA polymerase alpha subunit	Manihot esculenta
Information storage and processing	SSH-A29	502	ref|YP_004327651.1|	5e-95	RNA polymerase beta' subunit	Hevea brasiliensis
Information storage and processing	SSH-A30	702	ref|XP_002513525.1|	2e-07	Nucleic acid binding protein	Ricinus communis
Protein and energy metabolism	SSH-A31	937	ref|XP_002529032.1|	3e-48	40S ribosomal protein S8, Putative	Ricinus communis
Protein and energy metabolism	SSH-A32	489	gb|GU065683.1|	1e-24	Tau class glutathione transferase GSTU52	Populus trichocarpa
Protein and energy metabolism	SSH-A33	275	gb|AEL30371.1|	5e-21	TIR-NBS-LRR type disease resistance protein	Arachis hypogaea
Protein and energy metabolism	SSH-A34	531	gb|ABW89464.1|	2e-45	Glutamine synthetase	Gossypium hirsutum
Protein and energy metabolism	SSH-A35	627	ref|XP_002514810.1|	3e-60	ATP binding protein	Ricinus communis
Protein and energy metabolism	SSH-A36	496	ref|XP_002511903.1|	8e-29	Polygalacturonase (PGA)	Ricinus communis
Protein and energy metabolism	SSH-A37	146	gb|JN130385.1|	1e-09	Peptidyl-prolyl cis-trans isomerase	Carica papaya
Protein and energy metabolism	SSH-A38	414	ref|YP_004327703.1|	2e-65	Ribosomal protein L2	Hevea brasiliensis
Protein and energy metabolism	SSH-A39	433	ref|XP_003570150.1|	4e-53	Ubiquitin 11-like (UL)	Brachypodium distachyon
Protein and energy metabolism	SSH-A40	368	gb|ADB85103.1|	2e-27	Glutathione S-transferase omega	Jatropha curcas
Protein and energy metabolism	SSH-A41	694	ref|XM_002525772.1|	1e-118	O-methyltransferase, Putative	Ricinus communis
Protein and energy metabolism	SSH-A42	563	gb|ACT87981.1|	2e-65	Caffeic acid O-methyltransferase	Jatropha curcas
Protein and energy metabolism	SSH-A43	265	ref|XP_002280523.1|	4e-38	Serine/threonine-protein kinase AtPK2/AtPK19-like, Predicted	Vitis vinifera
Protein and energy metabolism	SSH-A44	577	ref|XP_002519689.1|	5e-77	40S ribosomal protein S14	Ricinus communis
Protein and energy metabolism	SSH-A45	290	ref|XP_002512593.1|	2e-22	Glycerol uptake protein	Ricinus communis
Protein and energy metabolism	SSH-A46	403	ref|XP_002265811.2|	3e-46	Pyrophosphate-energized membrane proton pump 3, Predicted	Vitis vinifera
Protein and energy metabolism	SSH-A47	543	ref|YP_004327675.1|	2e-81	Cytochrome f	Hevea brasiliensis
Protein and energy metabolism	SSH-A48	342	ref|XP_002518709.1|	2e-14	Serine-threonine protein kinase	Ricinus communis
Protein and energy metabolism	SSH-A49	562	ref|YP_654227.1|	5e-13	Cytochrome b6/f complex subunit V	Oryza sativa
Protein and energy metabolism	SSH-A50	325	ref|XP_002526558.1|	2e-48	Acid phosphatase 1 precursor	Ricinus communis
Protein and energy metabolism	SSH-A51	490	ref|XP_002526289.1|	2e-48	ER Phosphatidate Phosphatase	Ricinus communis
Protein and energy metabolism	SSH-A52	364	ref|XP_002530136.1|	1e-26	60S ribosomal protein L18a	Ricinus communis
Protein and energy metabolism	SSH-A53	199	ref|XP_002522792.1|	7e-17	Neighbor of Cytochrome C Oxidase4 (COX4)	Ricinus communis
Protein and energy metabolism	SSH-A54	535	gb|AY514019.1|	0	PPase	Hevea brasiliensis
Protein and energy metabolism	SSH-A55	648	ref|XP_002513953.1|	1e-116	40S ribosomal protein S6	Ricinus communis
Protein and energy metabolism	SSH-A56	284	ref|XP_012088435.1|	5e-24	14 kDa zinc-binding protein, Predicted	Jatropha curcas
Protein and energy metabolism	SSH-A57	397	ref|XM_002529177.1|	1e-36	Methylenetetrahydrofolate reductase, Putative	Ricinus communis
Protein and energy metabolism	SSH-A58	207	ref|XP_002531677.1|	2e-10	Phenylalanine ammonia-lyase	Ricinus communis
Protein and energy metabolism	SSH-A59	590	ref|XP_002531501.1|	3e-75	Galactono-1,4-lactone dehydrogenase (GLDH)	Ricinus communis
Protein and energy metabolism	SSH-A60	588	ref|XP_002516565.1|	5e-93	Aspartate aminotransferase	Ricinus communis
Protein and energy metabolism	SSH-A61	333	ref|XP_002520854.1|	6e-24	40S ribosomal protein S26	Ricinus communis
Stress/defense response	SSH-A62	222	ref|XP_002513892.1|	2e-19	Periplasmic beta-glucosidase precursor	Ricinus communis
Stress/defense response	SSH-A63	400	ref|XP_002519198.1|	3e-51	Calmodulin-binding transcription activator (CAMTA)	Ricinus communis
Stress/defense response	SSH-A64	573	gb|JF806669.1|	3e-78	Calcium-dependent protein kinase 1 gene (CDPK1)	Hevea brasiliensis
Stress/defense response	SSH-A65	843	ref|XM_002519514.1|	1e-174	Calmodulin binding protein, Putative (CABP)	Ricinus communis
Stress/defense response	SSH-A66	175	gb|HQ640232.1|	5e-77	Translationally controlled tumor protein	Hevea brasiliensis
Stress/defense response	SSH-A67	379	ref|XP_002516974.1|	2e-35	Phospholipase d zeta	Ricinus communis
Structure	SSH-A68	224	gb|HQ285842.1|	1e-121	Chloroplast	Hevea brasiliensis
Structure	SSH-A69	1035	gb|AEK71846.1|	4e-81	Hypothetical chloroplast RF2	Aextoxicon punctatum
Structure	SSH-A70	372	gb|JF750434.1|	5e-11	Mitochondrion (Mitochondrion)	Silene noctiflora
Structure	SSH-A71	392	gb|JN375330.1|	7e-63	Mitochondrion	Phoenix dactylifera
Structure	SSH-A72	409	ref|YP_001718480.1|	2e-68	Hypothetical chloroplast RF2	Manihot esculenta
Structure	SSH-A73	743	ref|YP_004327719.1|	1e-86	Hypothetical chloroplast RF1	Hevea brasiliensis
Structure	SSH-A74	339	gb|HM367685.1|	1e-105	Mitochondrion	Vigna radiata
Structure	SSH-A75	766	gb|GQ220323.1|	3e-60	Mitochondrion, strain PN40024	Vitis vinifera
Structure	SSH-A76	597	ref|YP_004327722.1|	1e-113	Hypothetical chloroplast RF2	Hevea brasiliensis
Structure	SSH-A77	639	dbj|BA000042.1|	1e-150	Mitochondrial DNA	Nicotiana tabacum
Structure	SSH-A78	231	gb|HQ874649.1|	2e-99	Mitochondrion	Ricinus communis
Structure	SSH-A79	339	gb|JN872551.1|	5e-08	Mitochondrion	Lotus japonicus
Structure	SSH-A80	292	dbj|AP014526.1|	2e-143	Mitochondrial DNA	Hevea brasiliensis
Structure	SSH-A81	461	gb|JQ235166.1|	8e-66	Mitochondrion fragment s168	Ferrocalamus rimosivaginus
Structure	SSH-A82	344	dbj|AP014526.1|	8e-179	Mitochondrial DNA	Hevea brasiliensis
Unknown	SSH-A83	564	ref|XP_002308465.1|	6e-69	Predicted protein	Populus trichocarpa
Unknown	SSH-A84	579	ref|XP_002518905.1|	8e-47	Conserved hypothetical protein	Ricinus communis
Unknown	SSH-A85	807	dbj|BAA22288.1|	1e-102	Polyprotein	Oryza australiensis
Unknown	SSH-A86	357	emb|CAA44478.1|	5e-14	Unnamed protein product	Helianthus annuus
Unknown	SSH-A87	590	emb|CAN80324.1|	3e-74	Hypothetical protein VITISV_015014	Vitis vinifera
Unknown	SSH-A88	428	ref|XP_002298617.1|	3e-74	Predicted protein	Populus trichocarpa
Unknown	SSH-A89	444	gb|AY486655.1|	2e-60	Microsatellite sequence, mHbCIRTA2244	Hevea brasiliensis
Unknown	SSH-A90	346	ref|XP_002533928.1|	5e-21	Conserved hypothetical protein	Ricinus communis
Unknown	SSH-A91	716	ref|XP_003605622.1|	7e-15	Hypothetical protein MTR_4g035030	Medicago truncatula
Unknown	SSH-A92	531	gb|DQ306789.1|	1e-14	Isolate SSH60 mRNA sequence	Hevea brasiliensis
Unknown	SSH-A93	1021	emb|CAN67988.1|	3e-38	Hypothetical protein VITISV_017211	Vitis vinifera
Unknown	SSH-A94	1328	gb|ACX37123.1|	8e-36	Gag-pro	Pisum sativum
Unknown	SSH-A95	623	emb|CAN68261.1|	1e-28	Hypothetical protein VITISV_004267	Vitis vinifera
Unknown	SSH-A96	331	emb|CAN62233.1|	1e-18	Hypothetical protein VITISV_010121	Vitis vinifera
Unknown	SSH-A97	661	gb|FJ652321.1|	4e-16	Microsatellite sequence GTR27	Hevea brasiliensis
Unknown	SSH-A98	452	ref|WP_042943005.1|	4e-34	hypothetical protein	Pseudomonas fluorescens
Unknown	SSH-A99	484	ref|XP_002519107.1|	1e-42	Non-symbiotic hemoglobin	Ricinus communis
Unknown	SSH-A100	729	gb|AY486857.1|	5e-16	Microsatellite sequence mHbCIRa58	Hevea brasiliensis
Unknown	SSH-A101	554	ref|XP_002511610.1|	4e-55	Conserved hypothetical protein	Ricinus communis
Unknown	SSH-A102	631	gb|AC190571.5|	4e-10	BAC clone CH201-151G9 from chromosome 5	Zea mays
Unknown	SSH-A103	681	ref|XP_002285051.1|	1e-15	Uncharacterized protein LOC100240909, Predicted	Vitis vinifera
Unknown	SSH-A104	655	gb|EU626444.1|	2e-15	BAC clone 271C22	Gossypium arboreum
Unknown	SSH-A105	761	ref|XP_002527510.1|	2e-32	Conserved hypothetical protein	Ricinus communis
Unknown	SSH-A106	545	gb|AET86955.1|	6e-37	PAP18	Gossypium hirsutum
Unknown	SSH-A107	425	ref|XP_002515234.1|	8e-26	Protein FAM18B	Ricinus communis
Unknown	SSH-A108	477	emb|CAN81775.1|	8e-34	Hypothetical protein VITISV_020071	Vitis vinifera
Unknown	SSH-A109	350	ref|XM_002308467.1|	3e-06	Predicted protein	Populus trichocarpa
Unknown	SSH-A110	729	ref|XP_002336419.1|	1e-103	Predicted protein	Populus trichocarpa
Unknown	SSH-A111	604	ref|XM_002337638.1|	1e-109	Predicted protein	Populus trichocarpa
Unknown	SSH-A112	653	emb|AM486249.2|	4e-10	Whole genome shotgun sequence, contig VV78X202541.5	Vitis vinifera
Unknown	SSH-A113	455	emb|CBN81984.1|	1e-07	NK-tumor recognition protein	Dicentrarchus labrax
Unknown	SSH-A114	432	ref|XP_002316818.1|	6e-38	Predicted protein	Populus trichocarpa
Unknown	SSH-A115	510	emb|CAN66875.1|	3e-53	Hypothetical protein VITISV_009275	Vitis vinifera
Unknown	SSH-A116	314	ref|XP_002523292.1|	7e-12	Conserved hypothetical protein	Ricinus communis
Unknown	SSH-A117	446	ref|XP_003530624.1|	5e-52	Uncharacterized protein LOC100785887, Predicted	Glycine max
Unknown	SSH-A118	1066	gb|EFA77035.1|	6e-06	Hypothetical protein PPL_09788	Polysphondylium pallidum
Unknown	SSH-A119	452	gb|ADR71260.1|	2e-49	60S ribosomal protein L31A	Hevea brasiliensis
Unknown	SSH-A120	495	ref|XP_002526609.1|	1e-55	ABCC22,mgatp-energized glutathione s-conjugate pump, Putative	Ricinus communis
Unknown	SSH-A121	668	ref|XP_003551185.1|	6e-24	Uncharacterized protein LOC100779154	Glycine max
Unknown	SSH-A122	425	ref|XP_002306716.1|	1e-62	Predicted protein	Populus trichocarpa
Unknown	SSH-A123	306	ref|XM_002312312.1|	4e-14	Predicted protein	Populus trichocarpa
Unknown	SSH-A124	775	ref|XP_002519885.1|	1e-116	Conserved hypothetical protein	Ricinus communis
Unknown	SSH-A125	351	ref|XP_002436581.1|	5e-11	Hypothetical protein SORBIDRAFT_10g005070	Sorghum bicolor
Unknown	SSH-A126	917	gb|ADQ57959.1|	7e-10	LANA	Human herpesvirus 8
Unknown	SSH-A127	204	ref|XM_002514153.1|	2e-40	Profilin, Putative	Ricinus communis
Unknown	SSH-A128	476	ref|XP_002328818.1|	1e-13	Predicted protein	Populus trichocarpa
Unknown	SSH-A129	558	ref|NP_001176105.1|	8e-24	Os10g0357350	Oryza sativa
Unknown	SSH-A130	497	emb|CAN69982.1|	1e-46	Hypothetical protein VITISV_027150	Vitis vinifera
Unknown	SSH-A131	503	gb|ABR13296.1|	7e-31	Unknown protein	Prunus dulcis
Unknown	SSH-A132	642	gb|AY962223.1|	7e-95	Microsatellite sequence, clone hmct53	Hevea brasiliensis
Unknown	SSH-A133	191	emb|CAN69016.1|	4e-22	Hypothetical protein VITISV_016361	Vitis vinifera
Unknown	SSH-A134	712	ref|XP_002338324.1|	4e-19	Predicted protein	Populus trichocarpa
Unknown	SSH-A135	361	gb|KDP29309.1|	5e-19	hypothetical protein JCGZ_19456	Jatropha curcas
Unknown	SSH-A136	318	ref|XM_002521037.1|	4e-30	Conserved hypothetical protein	Ricinus communis
Unknown	SSH-A137	624	ref|XP_011007874.1|	3e-33	uncharacterized protein LOC105113410	Populus euphratica
Unknown	SSH-A138	327	ref|XP_002326296.1|	9e-31	Predicted protein	Populus trichocarpa
Unknown	SSH-A139	228	ref|XP_002515051.1|	2e-08	Conserved hypothetical protein	Ricinus communis
Unknown	SSH-A140	639	ref|XP_010229465.1|	7e-70	Uncharacterized protein LOC100827823, Putative	Brachypodium distachyon
Unknown	SSH-A141	365	ref|XM_006379263.1|	3e-09	hypothetical protein (POPTR_0009s15170g)	Populus trichocarpa
Unknown	SSH-A142	166	ref|XP_012093161.1|	0.002	Putative protein	Jatropha curcas
Unknown	SSH-A143	342	ref|XP_012064912.1|	1e-16	uncharacterized protein At4g06744-like, Putative	Jatropha curcas
No hits	SSH-A144	177
No hits	SSH-A145	607
No hits	SSH-A146	303
No hits	SSH-A147	218
