# Supplementary material for: Analysis of Differentially Expressed Genes Associated with Coronatine-Induced Laticifer Differentiation in the Rubber Tree by Subtractive Hybridization Suppression
Source: PLoS One. 2015 Jul 6;10(7):e0132070. doi: 10.1371/journal.pone.0132070 (PMC4493031; doi:10.1371/journal.pone.0132070)
Supplement: S4 Table — The table provided the information of unigenes in reverse SSH library, including putative functional classification, unigene number and cDNA length, and the information of matched gene accession No., E-value, putative identify and species by blastx or blastn analysis. (XLS) [file pone.0132070.s007.xls]

## Sheet: Sheet1
S4 Table . Identification of non-redundant clones from the reverse SSH library
Functional classification	Unigene No.	cDNA Length (bp)	Accession No.	E-value	Putative identify	Species
Cellular processes and signaling	SSH-B1	361	ref|XP_002530786.1|	4e-23	Hsc70-interacting protein (HSC70)	Ricinus communis
Cellular processes and signaling	SSH-B2	305	ref|XM_002525663.1|	5e-23	5-methyltetrahydropteroyltriglutamate, Putative	Ricinus communis
Cellular processes and signaling	SSH-B3	587	ref|XP_002509580.1|	1e-50	Heat shock protein 70 (HSP70)	Ricinus communis
Cellular processes and signaling	SSH-B4	609	emb|AJ850302.1|	9e-08	M19 gene for Putative MADS-domain transcription factor	Zea mays
Cellular processes and signaling	SSH-B5	196	ref|XM_002521765.1|	7e-21	Phosphoinositide 5-phosphatase, Putative (5TPase)	Ricinus communis
Information storage and processing	SSH-B6	1106	emb|CBL94172.1|	1e-119	Putative retrotransposon protein	Malus x domestica
Information storage and processing	SSH-B7	317	ref|XP_002509835.1|	1e-08	Rad25/xp-B DNA repair helicase	Ricinus communis
Information storage and processing	SSH-B8	631	gb|ADB85429.1|	3e-44	Putative retrotransposon protein	Phyllostachys edulis
Information storage and processing	SSH-B9	502	ref|YP_004327651.1|	3e-94	RNA polymerase beta' subunit	Hevea brasiliensis
Information storage and processing	SSH-B10	847	emb|CBL94129.1|	2e-54	Putative reverse transcriptase (RNA-dependent DNA polymerase) domain containing protein	Malus x domestica
Information storage and processing	SSH-B11	295	ref|YP_004327650.1|	2e-53	RNA polymerase beta' subunit	Hevea brasiliensis
Information storage and processing	SSH-B12	689	gb|ABG22008.1|	2e-46	Retrotransposon protein, Putative, Ty1-copia subclass	Oryza sativa
Information storage and processing	SSH-B13	692	ref|YP_001718469.1|	2e-14	RNA polymerase alpha subunit	Manihot esculenta
Protein and energy metabolism	SSH-B14	683	ref|XP_003588336.1|	3e-20	Cytochrome c oxidase subunit	Medicago truncatula
Protein and energy metabolism	SSH-B15	602	ref|XP_002514209.1|	4e-75	Dipeptidase	Ricinus communis
Protein and energy metabolism	SSH-B16	567	gb|AAP43915.1|	2e-73	Integrase	Gossypium herbaceum
Protein and energy metabolism	SSH-B17	493	ref|XP_002332319.1|	2e-77	Arginine biosynthesis bifunctional protein	Populus trichocarpa
Protein and energy metabolism	SSH-B18	410	ref|XP_002528593.1|	1e-22	Fructose-bisphosphate aldolase (FBA)	Ricinus communis
Protein and energy metabolism	SSH-B19	228	gb|AAK60273.1|AF383150_1	2e-25	Phenylalanine ammonia-lyase 3 (PAL)	Manihot esculenta
Protein and energy metabolism	SSH-B20	503	ref|XM_002529372.1|	7e-45	Carbonic anhydrase, Putative	Ricinus communis
Protein and energy metabolism	SSH-B21	519	ref|XP_006480007.1|	2e-10	60S ribosomal protein L19-2-like	Citrus sinensis
Protein and energy metabolism	SSH-B22	503	ref|XP_002529418.1|	2e-46	Carbonic anhydrase, Putative	Ricinus communis
Protein and energy metabolism	SSH-B23	327	ref|XP_002520300.1|	3e-16	40S ribosomal protein S26	Ricinus communis
Protein and energy metabolism	SSH-B24	383	gb|AF227626.1|AF227626	3e-80	40S ribosomal protein S11	Euphorbia esula
Protein and energy metabolism	SSH-B25	813	ref|XP_002532505.1|	3e-48	40S ribosomal protein S11	Ricinus communis
Protein and energy metabolism	SSH-B26	155	gb|AAP43916.1|	2e-58	Integrase	Gossypium herbaceum
Protein and energy metabolism	SSH-B27	335	gb|DQ228335.1|	5e-15	60S ribosomal protein L7	Arabidopsis thaliana
Protein and energy metabolism	SSH-B28	516	ref|XM_002534363.1|	1e-119	Protein binding protein, Putative	Ricinus communis
Protein and energy metabolism	SSH-B29	514	ref|XP_002534409.1|	9e-68	Protein binding protein, Putative	Ricinus communis
Protein and energy metabolism	SSH-B30	426	ref|XP_003588352.1|	4e-32	NADH dehydrogenase subunit	Medicago truncatula
Protein and energy metabolism	SSH-B31	452	dbj|BAI50641.1|	1e-38	NADP-dependent isocitrate dehydrogenase	Eucalyptus grandis x Eucalyptus urophylla
Protein and energy metabolism	SSH-B32	248	ref|XM_002514230.1|	5e-24	Sugar transporter, putative (STP)	Ricinus communis
Stress/defense response	SSH-B33	147	ref|XP_012070831.1|	4e-13	Protein translation factor SUI1 homolog 2	Jatropha curcas
Stress/defense response	SSH-B34	195	gb|ADB85107.1|	2e-10	Translation initiation factor-like protein (EIF)	Jatropha curcas
Stress/defense response	SSH-B35	746	gb|AEE81756.1|	2e-25	Metallothionein (MT2)	Hevea brasiliensis
Structure	SSH-B36	1000	gb|HM367685.1|	1e-07	Mitochondrion	Vigna radiata
Structure	SSH-B37	674	dbj|BAO50880.1|	7e-92	apocytochrome b, mitochondrion (COB)	Hevea brasiliensis
Structure	SSH-B38	754	gb|HQ285842.1|	0	Chloroplast	Hevea brasiliensis
Structure	SSH-B39	130	gb|JN637766.2|	8e-66	Chloroplast	Sesamum indicum
Structure	SSH-B40	248	gb|GQ856147.1|	7e-34	Mitochondrion	Citrullus lanatus
Structure	SSH-B41	361	gb|JQ235173.1|	3e-43	Mitochondrion fragment s290	Ferrocalamus rimosivaginus
Structure	SSH-B42	495	gb|JF729202.1|	1e-18	Mitochondrion	Arabidopsis thaliana
Structure	SSH-B43	746	gb|JN375330.1|	1e-71	Mitochondrion	Phoenix dactylifera
Structure	SSH-B44	514	gb|HQ874649.1|	0	Mitochondrion	Ricinus communis
Structure	SSH-B45	871	ref|YP_005090464.1|	3e-24	MatR gene product (Mitochondrion)	Millettia pinnata
Structure	SSH-B46	847	dbj|BA000042.1|	1e-119	Mitochondrial DNA	Nicotiana tabacum
Structure	SSH-B47	692	ref|YP_004327722.1|	9e-73	Hypothetical Chloroplast RF2	Hevea brasiliensis
Structure	SSH-B48	412	gb|AEZ63386.1|	5e-18	Mitochondrion, ORF108	Brassica juncea
Structure	SSH-B49	306	gb|JN872550.1|	8e-25	Mitochondrion	Millettia pinnata
Structure	SSH-B50	221	emb|FN552731.1|	3e-33	Microsatellite DNA	Hevea brasiliensis
Unknown	SSH-B51	347	emb|CAK18862.1|	6e-19	Putative gag-pol protein precursor	Phillyrea latifolia
Unknown	SSH-B52	307	ref|XP_003588932.1|	1e-27	Hypothetical protein MTR_1g015430	Medicago truncatula
Unknown	SSH-B53	155	ref|NP_001235500.1|	4e-06	Uncharacterized protein LOC100306213	Glycine max
Unknown	SSH-B54	580	emb|CAN73973.1|	8e-22	Hypothetical protein VITISV_023797	Vitis vinifera
Unknown	SSH-B55	502	emb|CAN81684.1|	2e-15	Hypothetical protein VITISV_002124	Vitis vinifera
Unknown	SSH-B56	468	ref|YP_358634.1|	2e-20	Hypothetical protein PhapfoPp088	Phalaenopsis aphrodite
Unknown	SSH-B57	399	gb|AY486655.1|	4e-49	Microsatellite sequence, clone mHbCIRTA2244	Hevea brasiliensis
Unknown	SSH-B58	284	ref|XM_002524334.1|	2e-10	Conserved hypothetical protein	Ricinus communis
Unknown	SSH-B59	706	emb|CAN71787.1|	1e-12	Hypothetical protein VITISV_031913	Vitis vinifera
Unknown	SSH-B60	537	emb|CAJ65807.1|	1e-42	Polyprotein	Populus trichocarpa
Unknown	SSH-B61	568	gb|ABI34339.1|	1e-67	Polyprotein, 3'-partial, Putative	Solanum demissum
Unknown	SSH-B62	1319	ref|YP_173468.1|	3e-09	Hypothetical protein NitaMp131	Nicotiana tabacum
Unknown	SSH-B63	399	gb|JQ655667.1|	1e-117	Microsatellite HB 140 sequence	Hevea brasiliensis
Unknown	SSH-B64	870	dbj|AP014526.1|	0	Mitochondrial DNA	Hevea brasiliensis
Unknown	SSH-B65	326	ref|XP_002298009.1|	9e-31	Predicted protein	Populus trichocarpa
Unknown	SSH-B66	462	ref|XP_002514628.1|	2e-48	Protein COBRA precursor, Putative	Ricinus communis
Unknown	SSH-B67	364	gb|GU171966.1|	8e-10	Microsatellite Stv_Ipb_1610 sequence	Ipomoea batatas
Unknown	SSH-B68	119	emb|CDY45747.1|	0.005	BnaC02g42350D	Brassica napus
Unknown	SSH-B69	712	dbj|AP014526.1|	0	Mitochondrial DNA	Hevea brasiliensis
Unknown	SSH-B70	1006	ref|XP_012073065.1|	1e-40	Uncharacterized protein LOC105634770	Jatropha curcas
Unknown	SSH-B71	710	ref|XP_002316237.1|	1e-18	Predicted protein	Populus trichocarpa
Unknown	SSH-B72	863	gb|AC169979.24|	5e-07	Clone mth2-174m19	Medicago truncatula
Unknown	SSH-B73	631	ref|XP_003555099.1|	1e-91	Uncharacterized protein LOC100793393	Glycine max
Unknown	SSH-B74	319	gb|AC217643.1|	2e-08	Clone POP035-K18, complete sequence	Populus trichocarpa
Unknown	SSH-B75	1007	dbj|BAA20532.1|	2e-43	Unnamed protein product	Daucus carota
Unknown	SSH-B76	279	ref|YP_004842085.1|	7e-25	Hypothetical protein BemaM_p038	[Beta macrocarpa]
Unknown	SSH-B77	751	gb|AAQ82033.1|	3e-12	Gag/pol polyprotein	Pisum sativum
Unknown	SSH-B78	686	emb|CAN77122.1|	1e-79	Hypothetical protein VITISV_013624	Vitis vinifera
Unknown	SSH-B79	398	gb|AY486696.1|	2e-36	Microsatellite sequence, clone mHbCIRA2405	Hevea brasiliensis
Unknown	SSH-B80	412	ref|XM_002299673.1|	7e-23	Predicted protein	Populus trichocarpa
Unknown	SSH-B81	469	gb|JN793449.1|	3e-28	Putative male sterility-inducing protein (orf108) and ATPase alpha subunit (atpA) genes, complete cds; mitochondrial	Brassica juncea
Unknown	SSH-B82	940	emb|CAN80930.1|	2e-44	Hypothetical protein VITISV_005279	Vitis vinifera
Unknown	SSH-B83	260	gb|AC217587.1|	9e-12	Clone POP031-F05	Populus trichocarpa
Unknown	SSH-B84	568	gb|ABI34339.1|	3e-70	Polyprotein, 3'-partial, putative	Solanum demissum
Unknown	SSH-B85	609	ref|NP_001238056.1|	3e-15	Uncharacterized protein LOC100527827	Glycine max
Unknown	SSH-B86	516	gb|AAT40504.2|	2e-61	Polyprotein, Putative	Solanum demissum
Unknown	SSH-B87	803	gb|FJ160558.1|	1e-115	Microsatellite Hbtnr-23 sequence	Hevea brasiliensis
Unknown	SSH-B88	196	emb|CAN77191.1|	4e-20	Hypothetical protein VITISV_006389	Vitis vinifera
Unknown	SSH-B89	539	ref|XP_002325974.1|	8e-24	Predicted protein	Populus trichocarpa
Unknown	SSH-B90	125	ref|XP_006437108.1|	2e-06	hypothetical protein CICLE_v10033291mg	Citrus clementina
Unknown	SSH-B91	155	ref|XP_006600157.1|	2e-12	Uncharacterized protein LOC100527827 isoform X1	Glycine max
Unknown	SSH-B92	672	gb|ACJ83678.1|	4e-06	Unknown	Medicago truncatula
Unknown	SSH-B93	574	gb|AC244750.14|	1e-53	Chromosome 10 clone hba-45b13 map 10	Solanum lycopersicum
No hits	SSH-B94	347
No hits	SSH-B95	922
No hits	SSH-B96	435
No hits	SSH-B97	632
No hits	SSH-B98	305
No hits	SSH-B99	456
No hits	SSH-B100	458
No hits	SSH-B101	653
No hits	SSH-B102	527
No hits	SSH-B103	712
No hits	SSH-B104	472
No hits	SSH-B105	736
No hits	SSH-B106	410
No hits	SSH-B107	329
No hits	SSH-B108	439
No hits	SSH-B109	112
