# Supplementary material for: Analysis of Differentially Expressed Genes Associated with Coronatine-Induced Laticifer Differentiation in the Rubber Tree by Subtractive Hybridization Suppression
Source: PLoS One. 2015 Jul 6;10(7):e0132070. doi: 10.1371/journal.pone.0132070 (PMC4493031; doi:10.1371/journal.pone.0132070)
Supplement: S5 Table — The table listed the numbers of unigenes and names of the mapped KEGG pathways. (XLS) [file pone.0132070.s008.xls]

## Sheet: Sheet1
S5 Table . Number of unigenes mapped to KEGG pathways
KEGG Pathways	The forward labrary		The reverse labrary
	Sub-pathways of KEGG Pathways	No. of unigenes	Sub-pathways of KEGG Pathways	No. of unigenes
Metabolism		53		19
	Amino Acid Metabolism	12	Amino Acid Metabolism	2
	Biosynthesis of Other Secondary Metabolites	9	Biosynthesis of Other Secondary Metabolites	1
	Carbohydrate Metabolism	1	Carbohydrate Metabolism	4
	Energy Metabolism	14	Energy Metabolism	5
	Metabolism of Cofactors and Vitamins	1	Metabolism of Cofactors and Vitamins	1
	Nucleotide Metabolism	13	Nucleotide Metabolism	6
	Xenobiotics Biodegradation and Metabolism	1	Xenobiotics Biodegradation and Metabolism	0
	Lipid Metabolism	2
Genetic Information Processing		40		13
	Folding, Sorting and Degradation	11	Folding, Sorting and Degradation	1
	Replication and Repair	8	Replication and Repair	3
	Transcription	8	Transcription	3
	Translation	13	Translation	6
Environmental Information Processing		3		0
	Signal Transduction	3		0
Cellular Processes		1		1
	Transport and Catabolism	1	Transport and Catabolism	1
Organismal Systems		14		1
	Endocrine System	5	Circulatory System	1
	Environmental Adaptation	2
	Immune System	5
	Nervous System	2
